# Supplementary material for: Biological Performances of Plasmonic Biohybrids Based on Phyto-Silver/Silver Chloride Nanoparticles
Source: Nanomaterials (Basel). 2021 Jul 12;11(7):1811. doi: 10.3390/nano11071811 (PMC8308221; doi:10.3390/nano11071811)
Supplement: Supplementary file 1 [file nanomaterials-11-01811-s001.zip]

Archive with 1 entries (1 files):
- nanomaterials-1259149-supplementary.pdf
